# Supplementary material for: Transcriptomic and Metabolomic Insights into the Inhibitory Mechanisms of Bat Cave Soil Microbial Volatiles Against Pseudogymnoascus destructans
Source: Microorganisms. 2026 Jul 6;14(7):1478. doi: 10.3390/microorganisms14071478 (PMC13413975; doi:10.3390/microorganisms14071478)
Supplement: Supplementary file 1 [file microorganisms-14-01478-s001.zip]

Archive with 1 entries (1 files):
- microorganisms-4349518-supplementary.pdf
